# Supplementary material for: Zinc Supplementation Enhances the Pro-Death Function of UPR in Lymphoma Cells Exposed to Radiation
Source: Biology (Basel). 2022 Jan 13;11(1):132. doi: 10.3390/biology11010132 (PMC8773084; doi:10.3390/biology11010132)
Supplement: Supplementary file 1 [file biology-11-00132-s001.zip]

Archive with 1 entries (1 files):
- biology-1501847-supplementary.pdf
